# Supplementary material for: Moderate Signal Enhancement in Electrospray Ionization Mass Spectrometry by Focusing Electrospray Plume with a Dielectric Layer around the Mass Spectrometer’s Orifice
Source: Molecules. 2024 Jan 8;29(2):316. doi: 10.3390/molecules29020316 (PMC10821223; doi:10.3390/molecules29020316)
Supplement: Supplementary file 1 [file molecules-29-00316-s001.zip]

Archive with 2 entries (2 files):
- Movie S1.mp4
- SI_ESI_focusing_final_Molecules.pdf
